# Supplementary material for: Salinity tolerance and growth response of redroot pigweed (Amaranthus retroflexus L.): a comprehensive evaluation
Source: PeerJ. 2025 Sep 18;13:e19717. doi: 10.7717/peerj.19717 (PMC12450372; doi:10.7717/peerj.19717)
Supplement: Supplemental Information 1 [file peerj-13-19717-s001.zip]

Archive with 1 entries (1 files):
- GA DATA.xlsx
